# Supplementary material for: Structure and Function of Piezophilic Hyperthermophilic Pyrococcus yayanosii pApase
Source: Int J Mol Sci. 2021 Jul 2;22(13):7159. doi: 10.3390/ijms22137159 (PMC8268124; doi:10.3390/ijms22137159)
Supplement: Supplementary file 1 [file ijms-22-07159-s001.zip]

Archive with 1 entries (1 files):
- ijms-1222881-supplementary.pdf
